# Supplementary material for: Enhancing precision flood mapping: Pahang’s vulnerability unveiled
Source: PLoS One. 2024 Nov 7;19(11):e0310435. doi: 10.1371/journal.pone.0310435 (PMC11542787; doi:10.1371/journal.pone.0310435)
Supplement: S1 File — (XLSX) [file pone.0310435.s001.xlsx]

## Sheet: Rainfall
Min of_Band_1	Max of_Band_1	Label	Count
2352.62	2361.71	2,352.62-2,361.71	155246
2361.71	2370.81	2,361.71-2,370.81	169594
2370.81	2379.9	2,370.81-2,379.9	186026
2379.9	2389	2,379.9-2,389	205148
2389	2398.09	2,389-2,398.09	227437
2398.09	2407.19	2,398.09-2,407.19	253594
2407.19	2416.28	2,407.19-2,416.28	284869
2416.28	2425.38	2,416.28-2,425.38	322271
2425.38	2434.47	2,425.38-2,434.47	367896
2434.47	2443.57	2,434.47-2,443.57	424258
2443.57	2452.66	2,443.57-2,452.66	428790
2452.66	2461.76	2,452.66-2,461.76	353785
2461.76	2470.85	2,461.76-2,470.85	318289
2470.85	2479.95	2,470.85-2,479.95	317308
2479.95	2489.04	2,479.95-2,489.04	331746
2489.04	2498.14	2,489.04-2,498.14	279291
2498.14	2507.24	2,498.14-2,507.24	201113
2507.24	2516.33	2,507.24-2,516.33	207962
2516.33	2525.43	2,516.33-2,525.43	231590
2525.43	2534.52	2,525.43-2,534.52	273339
2534.52	2543.62	2,534.52-2,543.62	1508264
2543.62	2552.71	2,543.62-2,552.71	1933922
2552.71	2561.81	2,552.71-2,561.81	3236110
2561.81	2570.9	2,561.81-2,570.9	3682838
2570.9	2580	2,570.9-2,580	2661307
2580	2589.09	2,580-2,589.09	3885511
2589.09	2598.19	2,589.09-2,598.19	2904208
2598.19	2607.28	2,598.19-2,607.28	2354462
2607.28	2616.38	2,607.28-2,616.38	2883324
2616.38	2625.47	2,616.38-2,625.47	2645562
2625.47	2634.57	2,625.47-2,634.57	2503393
2634.57	2643.66	2,634.57-2,643.66	1754625

## Sheet: Elevation
Min of_Band_1	Max of_Band_1	Label	Count
-16	52.6	-68.6	11781911
52.6	121.2	52.6-121.2	9583929
121.2	189.8	121.2-189.8	5271861
189.8	258.4	189.8-258.4	3147266
258.4	327	258.4-327	2141860
327	395.6	327-395.6	1530087
395.6	464.2	395.6-464.2	1132097
464.2	532.8	464.2-532.8	824304
532.8	601.3	532.8-601.3	632720
601.3	669.9	601.3-669.9	521447
669.9	738.5	669.9-738.5	468035
738.5	807.1	738.5-807.1	415233
807.1	875.7	807.1-875.7	361063
875.7	944.3	875.7-944.3	309473
944.3	1012.9	944.3-1,012.9	267411
1012.9	1081.5	1,012.9-1,081.5	250986
1081.5	1150.1	1,081.5-1,150.1	218274
1150.1	1218.7	1,150.1-1,218.7	191463
1218.7	1287.3	1,218.7-1,287.3	169411
1287.3	1355.9	1,287.3-1,355.9	138418
1355.9	1424.5	1,355.9-1,424.5	123854
1424.5	1493.1	1,424.5-1,493.1	132769
1493.1	1561.7	1,493.1-1,561.7	101354
1561.7	1630.3	1,561.7-1,630.3	71620
1630.3	1698.8	1,630.3-1,698.8	49216
1698.8	1767.4	1,698.8-1,767.4	33799
1767.4	1836	1,767.4-1,836	19413
1836	1904.6	1,836-1,904.6	12184
1904.6	1973.2	1,904.6-1,973.2	6510
1973.2	2041.8	1,973.2-2,041.8	2634
2041.8	2110.4	2,041.8-2,110.4	1063
2110.4	2179	2,110.4-2,179	304

## Sheet: Slope
Min of_Slope	Max of_Slope	Label	Count
0	2.49	0-2.49	3746340
2.49	4.97	2.49-4.97	5516997
4.97	7.46	4.97-7.46	5404674
7.46	9.95	7.46-9.95	4745313
9.95	12.43	9.95-12.43	3887213
12.43	14.92	12.43-14.92	3140931
14.92	17.41	14.92-17.41	2565058
17.41	19.89	17.41-19.89	2141913
19.89	22.38	19.89-22.38	1705026
22.38	24.87	22.38-24.87	1367682
24.87	27.36	24.87-27.36	1037422
27.36	29.84	27.36-29.84	760694
29.84	32.33	29.84-32.33	526259
32.33	34.82	32.33-34.82	354685
34.82	37.3	34.82-37.3	225745
37.3	39.79	37.3-39.79	138468
39.79	42.28	39.79-42.28	82023
42.28	44.76	42.28-44.76	48048
44.76	47.25	44.76-47.25	27377
47.25	49.74	47.25-49.74	15354
49.74	52.22	49.74-52.22	8253
52.22	54.71	52.22-54.71	4338
54.71	57.2	54.71-57.2	2370
57.2	59.68	57.2-59.68	1121
59.68	62.17	59.68-62.17	612
62.17	64.66	62.17-64.66	301
64.66	67.15	64.66-67.15	145
67.15	69.63	67.15-69.63	79
69.63	72.12	69.63-72.12	26
72.12	74.61	72.12-74.61	9
74.61	77.09	74.61-77.09	13
77.09	79.58	77.09-79.58	16

## Sheet: Geology
Min of_VALUE	Max of_VALUE	Label	Count
1	1.3	1-1.3	2846893
1.3	1.5	1.3-1.5	0
1.5	1.8	1.5-1.8	0
1.8	2	1.8-2	0
2	2.3	2-2.3	1091684
2.3	2.5	2.3-2.5	0
2.5	2.8	2.5-2.8	0
2.8	3	2.8-3	0
3	3.3	3-3.3	29632
3.3	3.5	3.3-3.5	0
3.5	3.8	3.5-3.8	0
3.8	4	3.8-4	0
4	4.3	4-4.3	4295139
4.3	4.5	4.3-4.5	0
4.5	4.8	4.5-4.8	0
4.8	5	4.8-5	0
5	5.3	5-5.3	7555319
5.3	5.5	5.3-5.5	0
5.5	5.8	5.5-5.8	0
5.8	6	5.8-6	0
6	6.3	6-6.3	5623726
6.3	6.5	6.3-6.5	0
6.5	6.8	6.5-6.8	0
6.8	7	6.8-7	0
7	7.3	7-7.3	1092171
7.3	7.5	7.3-7.5	0
7.5	7.8	7.5-7.8	0
7.8	8	7.8-8	0
8	8.3	8-8.3	91999
8.3	8.5	8.3-8.5	0
8.5	8.8	8.5-8.8	0
8.8	9	8.8-9	17285343

## Sheet: Curvature
Min of_Band_1	Max of_Band_1	Label	Count
-37.58	-35.07	-2.51	1
-35.07	-32.57	-2.5	0
-32.57	-30.06	-2.51	2
-30.06	-27.56	-2.5	8
-27.56	-25.05	-2.51	6
-25.05	-22.55	-2.5	20
-22.55	-20.04	-2.51	47
-20.04	-17.54	-2.5	135
-17.54	-15.03	-2.51	366
-15.03	-12.53	-2.5	1175
-12.53	-10.02	-2.51	3429
-10.02	-7.52	-2.5	10402
-7.52	-5.01	-2.51	58190
-5.01	-2.51	-2.5	1083518
-2.51	0	-2.51	20166426
0	2.51	0-2.51	17266912
2.51	5.01	2.51-5.01	1239026
5.01	7.52	5.01-7.52	63281
7.52	10.02	7.52-10.02	10944
10.02	12.53	10.02-12.53	4056
12.53	15.03	12.53-15.03	1972
15.03	17.54	15.03-17.54	1038
17.54	20.04	17.54-20.04	482
20.04	22.55	20.04-22.55	250
22.55	25.05	22.55-25.05	142
25.05	27.56	25.05-27.56	73
27.56	30.06	27.56-30.06	35
30.06	32.57	30.06-32.57	20
32.57	35.07	32.57-35.07	7
35.07	37.58	35.07-37.58	3
37.58	40.08	37.58-40.08	2
40.08	42.59	40.08-42.59	1

## Sheet: Flow_Accumulation
Min of_Flow_Accu	Max of_Flow_Accu	Label	Count
0	847112	0-847,112	37466884
847112	1694224	847,112-1,694,224	8624
1694224	2541336	1,694,224-2,541,336	3213
2541336	3388448	2,541,336-3,388,448	2593
3388448	4235560	3,388,448-4,235,560	1301
4235560	5082672	4,235,560-5,082,672	474
5082672	5929784	5,082,672-5,929,784	751
5929784	6776896	5,929,784-6,776,896	0
6776896	7624008	6,776,896-7,624,008	145
7624008	8471120	7,624,008-8,471,120	892
8471120	9318232	8,471,120-9,318,232	197
9318232	10165344	9,318,232-10,165,344	0
10165344	11012456	10,165,344-11,012,456	0
11012456	11859568	11,012,456-11,859,568	0
11859568	12706680	11,859,568-12,706,680	0
12706680	13553792	12,706,680-13,553,792	0
13553792	14400904	13,553,792-14,400,904	179
14400904	15248016	14,400,904-15,248,016	1116
15248016	16095128	15,248,016-16,095,128	428
16095128	16942240	16,095,128-16,942,240	837
16942240	17789352	16,942,240-17,789,352	626
17789352	18636464	17,789,352-18,636,464	0
18636464	19483576	18,636,464-19,483,576	0
19483576	20330688	19,483,576-20,330,688	86
20330688	21177800	20,330,688-21,177,800	422
21177800	22024912	21,177,800-22,024,912	457
22024912	22872024	22,024,912-22,872,024	146
22872024	23719136	22,872,024-23,719,136	500
23719136	24566248	23,719,136-24,566,248	854
24566248	25413360	24,566,248-25,413,360	790
25413360	26260472	25,413,360-26,260,472	533
26260472	27107584	26,260,472-27,107,584	1030

## Sheet: Flow_Direction
Min of_Value	Max of_Value	Label	Count
1	16.9	1-16.9	26760071
16.9	32.8	16.9-32.8	3175563
32.8	48.6	32.8-48.6	0
48.6	64.5	48.6-64.5	6370356
64.5	80.4	64.5-80.4	0
80.4	96.3	80.4-96.3	0
96.3	112.1	96.3-112.1	0
112.1	128	112.1-128	3605979

## Sheet: Distance
Min of_distance-1	Max of_distance-1	Label	Count
0	100.5	0-100.5	25172
100.5	201	100.5-201	0
201	301.5	201-301.5	0
301.5	402	301.5-402	0
402	502.5	402-502.5	0
502.5	603	502.5-603	0
603	703.5	603-703.5	0
703.5	804	703.5-804	0
804	904.5	804-904.5	0
904.5	1005	904.5-1,005	0
1005	1105.5	1,005-1,105.5	9415
1105.5	1206	1,105.5-1,206	0
1206	1306.5	1,206-1,306.5	0
1306.5	1407	1,306.5-1,407	0
1407	1507.5	1,407-1,507.5	156
1507.5	1608	1,507.5-1,608	0
1608	1708.5	1,608-1,708.5	0
1708.5	1809	1,708.5-1,809	0
1809	1909.5	1,809-1,909.5	0
1909.5	2010	1,909.5-2,010	0
2010	2110.5	2,010-2,110.5	4
2110.5	2211	2,110.5-2,211	0
2211	2311.5	2,211-2,311.5	4
2311.5	2412	2,311.5-2,412	0
2412	2512.5	2,412-2,512.5	0
2512.5	2613	2,512.5-2,613	0
2613	2713.5	2,613-2,713.5	0
2713.5	2814	2,713.5-2,814	0
2814	2914.5	2,814-2,914.5	1
2914.5	3015	2,914.5-3,015	0
3015	3115.5	3,015-3,115.5	0
3115.5	3216	3,115.5-3,216	2

## Sheet: LULC
Min of_Band_1	Max of_Band_1	Label	Count
0	0.07	0-0.07	367821
0.07	0.15	0.07-0.15	0
0.15	0.22	0.15-0.22	0
0.22	0.3	0.22-0.3	0
0.3	0.37	0.3-0.37	0
0.37	0.45	0.37-0.45	0
0.45	0.52	0.45-0.52	0
0.52	0.6	0.52-0.6	0
0.6	0.67	0.6-0.67	0
0.67	0.75	0.67-0.75	35528476
0.75	0.82	0.75-0.82	0
0.82	0.9	0.82-0.9	0
0.9	0.97	0.9-0.97	0
0.97	1.05	0.97-1.05	0
1.05	1.12	1.05-1.12	0
1.12	1.2	1.12-1.2	0
1.2	1.27	1.2-1.27	0
1.27	1.35	1.27-1.35	0
1.35	1.42	1.35-1.42	90511
1.42	1.5	1.42-1.5	0
1.5	1.57	1.5-1.57	0
1.57	1.65	1.57-1.65	804874
1.65	1.72	1.65-1.72	0
1.72	1.8	1.72-1.8	0
1.8	1.87	1.8-1.87	0
1.87	1.95	1.87-1.95	965673
1.95	2.02	1.95-2.02	0
2.02	2.1	2.02-2.1	91372
2.1	2.17	2.1-2.17	0
2.17	2.25	2.17-2.25	0
2.25	2.32	2.25-2.32	27677
2.32	2.4	2.32-2.4	2036436
