# Supplementary material for: Enhancing precision flood mapping: Pahang’s vulnerability unveiled
Source: PLoS One. 2024 Nov 7;19(11):e0310435. doi: 10.1371/journal.pone.0310435 (PMC11542787; doi:10.1371/journal.pone.0310435)
Supplement: S1 Dataset — (XLSX) [file pone.0310435.s003.xlsx]

## Sheet: (Bentong) POWER_Point_Monthly_T
-BEGIN HEADER-
NASA/POWER CERES/MERRA2 Native Resolution Monthly and Annual
Dates (month/day/year): 01/01/2012 through 12/31/2021
Location: Latitude 3.5065 Longitude 101.9132
Elevation from MERRA-2: Average for 0.5 x 0.625 degree lat/lon region = 380.57 meters
The value for missing source data that cannot be computed or is outside of the sources availability range: -999
Parameter(s):
PRECTOTCORR_SUM MERRA-2 Precipitation Corrected Sum (mm)
-END HEADER-
PARAMETER	YEAR	JAN	FEB	MAR	APR	MAY	JUN	JUL	AUG	SEP	OCT	NOV	DEC	ANN
PRECTOTCORR_SUM	2012	168.75	274.22	237.3	184.57	179.3	63.28	110.74	195.12	168.75	290.04	342.77	432.42	2647.27
PRECTOTCORR_SUM	2013	216.21	290.04	152.93	195.12	184.57	68.55	137.11	116.02	274.22	232.03	332.23	326.95	2525.98
PRECTOTCORR_SUM	2014	147.66	10.55	142.38	200.39	284.77	52.73	105.47	221.48	158.2	290.04	326.95	390.23	2330.86
PRECTOTCORR_SUM	2015	163.48	100.2	89.65	200.39	126.56	147.66	79.1	295.31	137.11	279.49	337.5	358.59	2315.04
PRECTOTCORR_SUM	2016	147.66	100.2	68.55	100.2	216.21	168.75	163.48	158.2	210.94	232.03	321.68	358.59	2246.48
PRECTOTCORR_SUM	2017	379.69	142.38	174.02	216.21	179.3	163.48	174.02	232.03	253.12	200.39	332.23	226.76	2673.63
PRECTOTCORR_SUM	2018	564.26	68.55	158.2	137.11	258.4	168.75	121.29	79.1	232.03	379.69	332.23	284.77	2784.38
PRECTOTCORR_SUM	2019	152.93	84.38	84.38	195.12	179.3	232.03	94.92	152.93	121.29	342.77	300.59	305.86	2246.48
PRECTOTCORR_SUM	2020	89.65	142.38	147.66	290.04	168.75	253.12	295.31	89.65	226.76	142.38	411.33	342.77	2599.8
PRECTOTCORR_SUM	2021	411.33	15.82	453.52	277.31	287.38	162.22	156.46	247.14	215.14	214.2	311.73	691.59	3443.84
														25813.8	2581.38

## Sheet: (Bera) POWER_Point_Monthly_Time
-BEGIN HEADER-
NASA/POWER CERES/MERRA2 Native Resolution Monthly and Annual
Dates (month/day/year): 01/01/2012 through 12/31/2021
Location: Latitude 3.2618 Longitude 102.6163
Elevation from MERRA-2: Average for 0.5 x 0.625 degree lat/lon region = 99.5 meters
The value for missing source data that cannot be computed or is outside of the sources availability range: -999
Parameter(s):
PRECTOTCORR_SUM MERRA-2 Precipitation Corrected Sum (mm)
-END HEADER-
PARAMETER	YEAR	JAN	FEB	MAR	APR	MAY	JUN	JUL	AUG	SEP	OCT	NOV	DEC	ANN
PRECTOTCORR_SUM	2012	179.3	179.3	216.21	258.4	258.4	105.47	105.47	210.94	158.2	242.58	268.95	522.07	2705.27
PRECTOTCORR_SUM	2013	221.48	342.77	89.65	174.02	174.02	79.1	174.02	116.02	311.13	216.21	284.77	590.62	2773.83
PRECTOTCORR_SUM	2014	179.3	5.27	89.65	121.29	263.67	105.47	158.2	216.21	131.84	290.04	332.23	954.49	2847.66
PRECTOTCORR_SUM	2015	158.2	105.47	84.38	205.66	121.29	147.66	84.38	305.86	147.66	279.49	326.95	342.77	2309.77
PRECTOTCORR_SUM	2016	131.84	94.92	63.28	105.47	247.85	174.02	174.02	158.2	184.57	237.3	321.68	326.95	2220.12
PRECTOTCORR_SUM	2017	358.59	137.11	184.57	237.3	184.57	163.48	163.48	232.03	253.12	200.39	332.23	205.66	2652.54
PRECTOTCORR_SUM	2018	527.34	68.55	168.75	152.93	268.95	168.75	116.02	79.1	232.03	363.87	311.13	279.49	2736.91
PRECTOTCORR_SUM	2019	147.66	79.1	89.65	205.66	195.12	237.3	105.47	131.84	110.74	358.59	300.59	300.59	2262.3
PRECTOTCORR_SUM	2020	94.92	137.11	152.93	279.49	174.02	237.3	316.41	94.92	237.3	131.84	406.05	326.95	2589.26
PRECTOTCORR_SUM	2021	369.14	15.82	421.88	275.05	299.54	170.26	155.16	252.49	227.97	206.39	324.7	620.59	3338.98
														26436.6	2643.66

## Sheet: (Cameron Highlands) POWER_Point
-BEGIN HEADER-
NASA/POWER CERES/MERRA2 Native Resolution Monthly and Annual
Dates (month/day/year): 01/01/2012 through 12/31/2021
Location: Latitude 4.4739 Longitude 101.4778
Elevation from MERRA-2: Average for 0.5 x 0.625 degree lat/lon region = 592.7 meters
The value for missing source data that cannot be computed or is outside of the sources availability range: -999
Parameter(s):
PRECTOTCORR_SUM MERRA-2 Precipitation Corrected Sum (mm)
-END HEADER-
PARAMETER	YEAR	JAN	FEB	MAR	APR	MAY	JUN	JUL	AUG	SEP	OCT	NOV	DEC	ANN
PRECTOTCORR_SUM	2012	200.39	168.75	290.04	174.02	152.93	58.01	105.47	184.57	210.94	216.21	221.48	506.25	2489.06
PRECTOTCORR_SUM	2013	253.12	284.77	73.83	131.84	147.66	94.92	116.02	142.38	226.76	311.13	284.77	337.5	2404.69
PRECTOTCORR_SUM	2014	142.38	10.55	79.1	105.47	221.48	84.38	94.92	221.48	137.11	279.49	363.87	543.16	2283.4
PRECTOTCORR_SUM	2015	100.2	63.28	36.91	290.04	131.84	158.2	89.65	179.3	200.39	263.67	416.6	247.85	2177.93
PRECTOTCORR_SUM	2016	100.2	84.38	10.55	52.73	295.31	184.57	163.48	131.84	174.02	216.21	379.69	337.5	2130.47
PRECTOTCORR_SUM	2017	406.05	184.57	258.4	390.23	226.76	158.2	137.11	232.03	242.58	184.57	395.51	200.39	3016.41
PRECTOTCORR_SUM	2018	421.88	58.01	205.66	195.12	279.49	147.66	142.38	110.74	263.67	379.69	279.49	332.23	2816.02
PRECTOTCORR_SUM	2019	152.93	84.38	84.38	189.84	284.77	158.2	79.1	121.29	121.29	437.7	326.95	168.75	2209.57
PRECTOTCORR_SUM	2020	68.55	79.1	168.75	374.41	316.41	232.03	316.41	131.84	274.22	184.57	421.88	295.31	2863.48
PRECTOTCORR_SUM	2021	274.22	47.46	221.48	238.5	318.3	178.44	127.18	313.24	259.94	195.34	462.43	327.93	2964.46
														25355.5	2535.55

## Sheet: (Kuantan) POWER_Point_Monthly_T
-BEGIN HEADER-
NASA/POWER CERES/MERRA2 Native Resolution Monthly and Annual
Dates (month/day/year): 01/01/2012 through 12/31/2021
Location: Latitude 3.8369 Longitude 103.2696
Elevation from MERRA-2: Average for 0.5 x 0.625 degree lat/lon region = 154.03 meters
The value for missing source data that cannot be computed or is outside of the sources availability range: -999
Parameter(s):
PRECTOTCORR_SUM MERRA-2 Precipitation Corrected Sum (mm)
-END HEADER-
PARAMETER	YEAR	JAN	FEB	MAR	APR	MAY	JUN	JUL	AUG	SEP	OCT	NOV	DEC	ANN
PRECTOTCORR_SUM	2012	242.58	73.83	221.48	290.04	311.13	142.38	105.47	253.12	158.2	200.39	184.57	696.09	2879.3
PRECTOTCORR_SUM	2013	232.03	395.51	15.82	126.56	168.75	116.02	232.03	131.84	337.5	221.48	221.48	854.3	3053.32
PRECTOTCORR_SUM	2014	221.48	15.82	31.64	63.28	274.22	147.66	174.02	195.12	63.28	316.41	311.13	1481.84	3295.9
PRECTOTCORR_SUM	2015	189.84	73.83	21.09	158.2	89.65	105.47	42.19	274.22	110.74	221.48	290.04	316.41	1893.16
PRECTOTCORR_SUM	2016	116.02	110.74	21.09	26.37	126.56	137.11	116.02	174.02	205.66	295.31	342.77	511.52	2183.2
PRECTOTCORR_SUM	2017	532.62	142.38	131.84	94.92	126.56	126.56	168.75	179.3	253.12	242.58	421.88	353.32	2773.83
PRECTOTCORR_SUM	2018	664.45	58.01	42.19	63.28	79.1	131.84	142.38	73.83	189.84	353.32	342.77	432.42	2573.44
PRECTOTCORR_SUM	2019	168.75	36.91	26.37	110.74	152.93	189.84	63.28	168.75	105.47	158.2	363.87	337.5	1882.62
PRECTOTCORR_SUM	2020	42.19	158.2	42.19	226.76	147.66	258.4	253.12	105.47	126.56	126.56	506.25	464.06	2457.42
PRECTOTCORR_SUM	2021	495.7	10.55	464.06	225.68	200.41	139.93	142.19	246.11	156.18	227.15	301.08	813.31	3422.36
														26414.5	2641.45

## Sheet: (Lipis) POWER_Point_Monthly_Tim
-BEGIN HEADER-
NASA/POWER CERES/MERRA2 Native Resolution Monthly and Annual
Dates (month/day/year): 01/01/2012 through 12/31/2021
Location: Latitude 4.3485 Longitude 101.9078
Elevation from MERRA-2: Average for 0.5 x 0.625 degree lat/lon region = 259.65 meters
The value for missing source data that cannot be computed or is outside of the sources availability range: -999
Parameter(s):
PRECTOTCORR_SUM MERRA-2 Precipitation Corrected Sum (mm)
-END HEADER-
PARAMETER	YEAR	JAN	FEB	MAR	APR	MAY	JUN	JUL	AUG	SEP	OCT	NOV	DEC	ANN
PRECTOTCORR_SUM	2012	184.57	179.3	295.31	179.3	163.48	52.73	100.2	184.57	216.21	216.21	232.03	432.42	2436.33
PRECTOTCORR_SUM	2013	242.58	268.95	79.1	142.38	152.93	89.65	105.47	147.66	216.21	332.23	284.77	311.13	2373.05
PRECTOTCORR_SUM	2014	142.38	10.55	79.1	116.02	216.21	79.1	63.28	216.21	142.38	263.67	326.95	479.88	2135.74
PRECTOTCORR_SUM	2015	147.66	58.01	21.09	253.12	105.47	126.56	52.73	253.12	147.66	216.21	416.6	274.22	2072.46
PRECTOTCORR_SUM	2016	126.56	116.02	21.09	15.82	174.02	184.57	184.57	152.93	179.3	253.12	427.15	580.08	2415.23
PRECTOTCORR_SUM	2017	553.71	116.02	216.21	216.21	189.84	131.84	168.75	195.12	247.85	242.58	537.89	337.5	3153.52
PRECTOTCORR_SUM	2018	500.98	47.46	110.74	131.84	142.38	121.29	142.38	100.2	242.58	348.05	379.69	558.98	2826.56
PRECTOTCORR_SUM	2019	237.3	52.73	52.73	131.84	216.21	189.84	63.28	152.93	131.84	279.49	363.87	253.12	2125.2
PRECTOTCORR_SUM	2020	52.73	110.74	94.92	374.41	184.57	237.3	274.22	110.74	200.39	179.3	601.17	458.79	2879.3
PRECTOTCORR_SUM	2021	342.77	21.09	279.49	225.22	237.48	125.52	144.57	250.27	184.92	197.39	492.9	593.49	3095.12
														25512.5	2551.25

## Sheet: (Maran) POWER_Point_Monthly_Tim
-BEGIN HEADER-
NASA/POWER CERES/MERRA2 Native Resolution Monthly and Annual
Dates (month/day/year): 01/01/2012 through 12/31/2021
Location: Latitude 3.6052 Longitude 102.7683
Elevation from MERRA-2: Average for 0.5 x 0.625 degree lat/lon region = 99.5 meters
The value for missing source data that cannot be computed or is outside of the sources availability range: -999
Parameter(s):
PRECTOTCORR_SUM MERRA-2 Precipitation Corrected Sum (mm)
-END HEADER-
PARAMETER	YEAR	JAN	FEB	MAR	APR	MAY	JUN	JUL	AUG	SEP	OCT	NOV	DEC	ANN
PRECTOTCORR_SUM	2012	179.3	179.3	216.21	258.4	258.4	105.47	105.47	210.94	158.2	242.58	268.95	522.07	2705.27
PRECTOTCORR_SUM	2013	221.48	342.77	89.65	174.02	174.02	79.1	174.02	116.02	311.13	216.21	284.77	590.62	2773.83
PRECTOTCORR_SUM	2014	179.3	5.27	89.65	121.29	263.67	105.47	158.2	216.21	131.84	290.04	332.23	954.49	2847.66
PRECTOTCORR_SUM	2015	158.2	105.47	84.38	205.66	121.29	147.66	84.38	305.86	147.66	279.49	326.95	342.77	2309.77
PRECTOTCORR_SUM	2016	131.84	94.92	63.28	105.47	247.85	174.02	174.02	158.2	184.57	237.3	321.68	326.95	2220.12
PRECTOTCORR_SUM	2017	358.59	137.11	184.57	237.3	184.57	163.48	163.48	232.03	253.12	200.39	332.23	205.66	2652.54
PRECTOTCORR_SUM	2018	527.34	68.55	168.75	152.93	268.95	168.75	116.02	79.1	232.03	363.87	311.13	279.49	2736.91
PRECTOTCORR_SUM	2019	147.66	79.1	89.65	205.66	195.12	237.3	105.47	131.84	110.74	358.59	300.59	300.59	2262.3
PRECTOTCORR_SUM	2020	94.92	137.11	152.93	279.49	174.02	237.3	316.41	94.92	237.3	131.84	406.05	326.95	2589.26
PRECTOTCORR_SUM	2021	369.14	15.82	421.88	275.05	299.54	170.26	155.16	252.49	227.97	206.39	324.7	620.59	3338.98
														26436.6	2643.66

## Sheet: (Pekan) POWER_Point_Monthly_Tim
-BEGIN HEADER-
NASA/POWER CERES/MERRA2 Native Resolution Monthly and Annual
Dates (month/day/year): 01/01/2012 through 12/31/2021
Location: Latitude 3.4919 Longitude 103.3934
Elevation from MERRA-2: Average for 0.5 x 0.625 degree lat/lon region = 80.03 meters
The value for missing source data that cannot be computed or is outside of the sources availability range: -999
Parameter(s):
PRECTOTCORR_SUM MERRA-2 Precipitation Corrected Sum (mm)
-END HEADER-
PARAMETER	YEAR	JAN	FEB	MAR	APR	MAY	JUN	JUL	AUG	SEP	OCT	NOV	DEC	ANN
PRECTOTCORR_SUM	2012	184.57	100.2	200.39	316.41	311.13	126.56	110.74	226.76	158.2	189.84	216.21	574.8	2715.82
PRECTOTCORR_SUM	2013	210.94	369.14	15.82	126.56	158.2	105.47	232.03	126.56	353.32	216.21	242.58	806.84	2963.67
PRECTOTCORR_SUM	2014	205.66	10.55	36.91	73.83	258.4	147.66	174.02	195.12	73.83	290.04	300.59	1334.18	3100.78
PRECTOTCORR_SUM	2015	179.3	73.83	52.73	131.84	89.65	110.74	58.01	284.77	121.29	232.03	268.95	348.05	1951.17
PRECTOTCORR_SUM	2016	105.47	131.84	21.09	42.19	126.56	142.38	100.2	163.48	205.66	268.95	305.86	421.88	2035.55
PRECTOTCORR_SUM	2017	448.24	147.66	137.11	137.11	158.2	121.29	163.48	179.3	226.76	226.76	337.5	321.68	2605.08
PRECTOTCORR_SUM	2018	659.18	68.55	58.01	84.38	116.02	142.38	137.11	68.55	179.3	311.13	316.41	305.86	2446.88
PRECTOTCORR_SUM	2019	100.2	42.19	42.19	126.56	147.66	195.12	89.65	152.93	110.74	189.84	321.68	358.59	1877.34
PRECTOTCORR_SUM	2020	52.73	168.75	52.73	184.57	147.66	242.58	242.58	105.47	142.38	105.47	411.33	427.15	2283.4
PRECTOTCORR_SUM	2021	511.52	10.55	474.61	228	212.19	162.99	141.86	249.06	173.61	228.62	252.68	758.62	3404.32
														25384	2538.4

## Sheet: (Raub) POWER_Point_Monthly_Time
-BEGIN HEADER-
NASA/POWER CERES/MERRA2 Native Resolution Monthly and Annual
Dates (month/day/year): 01/01/2012 through 12/31/2021
Location: Latitude 3.81 Longitude 101.8631
Elevation from MERRA-2: Average for 0.5 x 0.625 degree lat/lon region = 363.36 meters
The value for missing source data that cannot be computed or is outside of the sources availability range: -999
Parameter(s):
PRECTOTCORR_SUM MERRA-2 Precipitation Corrected Sum (mm)
-END HEADER-
PARAMETER	YEAR	JAN	FEB	MAR	APR	MAY	JUN	JUL	AUG	SEP	OCT	NOV	DEC	ANN
PRECTOTCORR_SUM	2012	163.48	216.21	274.22	174.02	168.75	63.28	94.92	195.12	189.84	253.12	274.22	416.6	2483.79
PRECTOTCORR_SUM	2013	232.03	279.49	131.84	152.93	174.02	84.38	126.56	126.56	253.12	279.49	295.31	311.13	2446.88
PRECTOTCORR_SUM	2014	163.48	10.55	105.47	147.66	258.4	47.46	84.38	232.03	147.66	284.77	326.95	448.24	2257.03
PRECTOTCORR_SUM	2015	168.75	94.92	36.91	221.48	110.74	131.84	63.28	263.67	131.84	263.67	353.32	316.41	2156.84
PRECTOTCORR_SUM	2016	137.11	116.02	36.91	79.1	210.94	174.02	163.48	168.75	189.84	253.12	348.05	437.7	2315.04
PRECTOTCORR_SUM	2017	479.88	152.93	184.57	226.76	174.02	137.11	168.75	205.66	237.3	226.76	400.78	268.95	2863.48
PRECTOTCORR_SUM	2018	580.08	63.28	137.11	131.84	195.12	152.93	131.84	89.65	237.3	363.87	348.05	374.41	2805.47
PRECTOTCORR_SUM	2019	189.84	79.1	63.28	168.75	210.94	195.12	79.1	152.93	121.29	311.13	332.23	295.31	2199.02
PRECTOTCORR_SUM	2020	68.55	147.66	121.29	321.68	205.66	242.58	295.31	94.92	189.84	163.48	464.06	374.41	2689.45
PRECTOTCORR_SUM	2021	421.88	10.55	400.78	262.91	266.85	150.83	144.65	259.18	202.49	203.85	376.98	686.56	3387.5
														25604.5	2560.45

## Sheet: (Rompin) POWER_Point_Monthly_Ti
-BEGIN HEADER-
NASA/POWER CERES/MERRA2 Native Resolution Monthly and Annual
Dates (month/day/year): 01/01/1981 through 12/31/2021
Location: Latitude 2.8722 Longitude 103.1362
Elevation from MERRA-2: Average for 0.5 x 0.625 degree lat/lon region = 63.05 meters
The value for missing source data that cannot be computed or is outside of the sources availability range: -999
Parameter(s):
PRECTOTCORR_SUM MERRA-2 Precipitation Corrected Sum (mm)
-END HEADER-
PARAMETER	YEAR	JAN	FEB	MAR	APR	MAY	JUN	JUL	AUG	SEP	OCT	NOV	DEC	ANN
PRECTOTCORR_SUM	1981	47.46	200.39	31.64	210.94	174.02	42.19	147.66	79.1	179.3	295.31	342.77	258.4	2009.18
PRECTOTCORR_SUM	1982	42.19	89.65	31.64	68.55	142.38	110.74	216.21	210.94	121.29	168.75	263.67	179.3	1645.31
PRECTOTCORR_SUM	1983	105.47	5.27	52.73	68.55	163.48	131.84	158.2	247.85	242.58	242.58	158.2	537.89	2114.65
PRECTOTCORR_SUM	1984	258.4	253.12	258.4	216.21	142.38	216.21	232.03	131.84	184.57	163.48	210.94	268.95	2536.52
PRECTOTCORR_SUM	1985	52.73	131.84	384.96	100.2	242.58	47.46	142.38	121.29	237.3	216.21	300.59	284.77	2262.3
PRECTOTCORR_SUM	1986	189.84	21.09	174.02	195.12	195.12	94.92	84.38	100.2	195.12	232.03	321.68	232.03	2035.55
PRECTOTCORR_SUM	1987	237.3	21.09	168.75	158.2	163.48	189.84	68.55	158.2	247.85	221.48	237.3	516.8	2388.87
PRECTOTCORR_SUM	1988	179.3	147.66	295.31	242.58	205.66	158.2	168.75	163.48	237.3	137.11	500.98	89.65	2525.98
PRECTOTCORR_SUM	1989	131.84	52.73	152.93	184.57	147.66	137.11	163.48	142.38	205.66	242.58	253.12	137.11	1951.17
PRECTOTCORR_SUM	1990	147.66	63.28	31.64	158.2	147.66	84.38	121.29	79.1	210.94	210.94	311.13	268.95	1835.16
PRECTOTCORR_SUM	1991	168.75	131.84	100.2	152.93	195.12	73.83	79.1	121.29	121.29	110.74	316.41	495.7	2067.19
PRECTOTCORR_SUM	1992	105.47	100.2	110.74	105.47	184.57	163.48	221.48	142.38	168.75	195.12	427.15	379.69	2304.49
PRECTOTCORR_SUM	1993	137.11	58.01	258.4	247.85	184.57	205.66	137.11	216.21	131.84	379.69	253.12	363.87	2573.44
PRECTOTCORR_SUM	1994	47.46	89.65	321.68	116.02	216.21	152.93	110.74	105.47	147.66	163.48	754.1	279.49	2504.88
PRECTOTCORR_SUM	1995	300.59	142.38	79.1	126.56	131.84	179.3	221.48	284.77	237.3	216.21	353.32	416.6	2689.45
PRECTOTCORR_SUM	1996	137.11	84.38	116.02	200.39	73.83	142.38	158.2	195.12	200.39	258.4	168.75	195.12	1930.08
PRECTOTCORR_SUM	1997	47.46	174.02	26.37	163.48	73.83	116.02	73.83	131.84	42.19	121.29	232.03	464.06	1666.41
PRECTOTCORR_SUM	1998	232.03	0	47.46	42.19	152.93	126.56	174.02	332.23	221.48	242.58	258.4	458.79	2288.67
PRECTOTCORR_SUM	1999	316.41	121.29	189.84	168.75	189.84	121.29	226.76	200.39	163.48	195.12	300.59	268.95	2462.7
PRECTOTCORR_SUM	2000	263.67	200.39	163.48	205.66	79.1	163.48	184.57	189.84	179.3	305.86	274.22	253.12	2462.7
PRECTOTCORR_SUM	2001	342.77	126.56	258.4	200.39	137.11	184.57	163.48	216.21	110.74	232.03	226.76	580.08	2779.1
PRECTOTCORR_SUM	2002	47.46	26.37	152.93	205.66	232.03	110.74	284.77	263.67	184.57	100.2	237.3	374.41	2220.12
PRECTOTCORR_SUM	2003	311.13	158.2	205.66	274.22	84.38	68.55	216.21	137.11	168.75	274.22	253.12	379.69	2531.25
PRECTOTCORR_SUM	2004	147.66	36.91	184.57	100.2	210.94	137.11	189.84	195.12	163.48	384.96	253.12	427.15	2431.05
PRECTOTCORR_SUM	2005	58.01	58.01	126.56	116.02	247.85	84.38	184.57	210.94	163.48	226.76	458.79	290.04	2225.39
PRECTOTCORR_SUM	2006	205.66	268.95	105.47	163.48	174.02	179.3	163.48	200.39	200.39	147.66	279.49	543.16	2631.45
PRECTOTCORR_SUM	2007	337.5	47.46	110.74	205.66	205.66	232.03	195.12	174.02	147.66	411.33	221.48	537.89	2826.56
PRECTOTCORR_SUM	2008	216.21	237.3	300.59	174.02	121.29	147.66	205.66	263.67	226.76	226.76	337.5	326.95	2784.38
PRECTOTCORR_SUM	2009	284.77	94.92	221.48	168.75	195.12	121.29	126.56	152.93	210.94	268.95	384.96	601.17	2831.84
PRECTOTCORR_SUM	2010	100.2	52.73	110.74	168.75	174.02	237.3	216.21	168.75	158.2	100.2	300.59	374.41	2162.11
PRECTOTCORR_SUM	2011	406.05	15.82	316.41	116.02	189.84	105.47	58.01	147.66	200.39	332.23	295.31	522.07	2705.27
PRECTOTCORR_SUM	2012	163.48	105.47	195.12	274.22	279.49	100.2	110.74	205.66	163.48	200.39	237.3	469.34	2504.88
PRECTOTCORR_SUM	2013	184.57	316.41	31.64	158.2	163.48	110.74	210.94	126.56	311.13	205.66	258.4	632.81	2710.55
PRECTOTCORR_SUM	2014	163.48	5.27	47.46	84.38	232.03	147.66	189.84	221.48	94.92	263.67	311.13	1028.32	2789.65
PRECTOTCORR_SUM	2015	147.66	68.55	79.1	121.29	110.74	147.66	79.1	284.77	105.47	221.48	258.4	321.68	1945.9
PRECTOTCORR_SUM	2016	105.47	121.29	21.09	58.01	137.11	158.2	110.74	152.93	179.3	247.85	290.04	379.69	1961.72
PRECTOTCORR_SUM	2017	348.05	152.93	152.93	147.66	184.57	137.11	163.48	221.48	210.94	205.66	316.41	290.04	2531.25
PRECTOTCORR_SUM	2018	601.17	79.1	89.65	116.02	158.2	168.75	131.84	89.65	163.48	274.22	263.67	253.12	2388.87
PRECTOTCORR_SUM	2019	105.47	47.46	68.55	126.56	116.02	226.76	94.92	126.56	110.74	216.21	279.49	379.69	1898.44
PRECTOTCORR_SUM	2020	68.55	147.66	58.01	174.02	142.38	237.3	247.85	110.74	163.48	84.38	363.87	369.14	2167.38
PRECTOTCORR_SUM	2021	442.97	21.09	395.51	216.46	230.5	185.13	168.54	252.26	196.17	220.82	243.58	602.34	3175.38

## Sheet: (Temerloh) POWER_Point_Monthly_
-BEGIN HEADER-
NASA/POWER CERES/MERRA2 Native Resolution Monthly and Annual
Dates (month/day/year): 01/01/2012 through 12/31/2021
Location: Latitude 3.4485 Longitude 102.4143
Elevation from MERRA-2: Average for 0.5 x 0.625 degree lat/lon region = 99.5 meters
The value for missing source data that cannot be computed or is outside of the sources availability range: -999
Parameter(s):
PRECTOTCORR_SUM MERRA-2 Precipitation Corrected Sum (mm)
-END HEADER-
PARAMETER	YEAR	JAN	FEB	MAR	APR	MAY	JUN	JUL	AUG	SEP	OCT	NOV	DEC	ANN
PRECTOTCORR_SUM	2012	179.3	179.3	216.21	258.4	258.4	105.47	105.47	210.94	158.2	242.58	268.95	522.07	2705.27
PRECTOTCORR_SUM	2013	221.48	342.77	89.65	174.02	174.02	79.1	174.02	116.02	311.13	216.21	284.77	590.62	2773.83
PRECTOTCORR_SUM	2014	179.3	5.27	89.65	121.29	263.67	105.47	158.2	216.21	131.84	290.04	332.23	954.49	2847.66
PRECTOTCORR_SUM	2015	158.2	105.47	84.38	205.66	121.29	147.66	84.38	305.86	147.66	279.49	326.95	342.77	2309.77
PRECTOTCORR_SUM	2016	131.84	94.92	63.28	105.47	247.85	174.02	174.02	158.2	184.57	237.3	321.68	326.95	2220.12
PRECTOTCORR_SUM	2017	358.59	137.11	184.57	237.3	184.57	163.48	163.48	232.03	253.12	200.39	332.23	205.66	2652.54
PRECTOTCORR_SUM	2018	527.34	68.55	168.75	152.93	268.95	168.75	116.02	79.1	232.03	363.87	311.13	279.49	2736.91
PRECTOTCORR_SUM	2019	147.66	79.1	89.65	205.66	195.12	237.3	105.47	131.84	110.74	358.59	300.59	300.59	2262.3
PRECTOTCORR_SUM	2020	94.92	137.11	152.93	279.49	174.02	237.3	316.41	94.92	237.3	131.84	406.05	326.95	2589.26
PRECTOTCORR_SUM	2021	369.14	15.82	421.88	275.05	299.54	170.26	155.16	252.49	227.97	206.39	324.7	620.59	3338.98
														26436.6	2643.66
