# Supplementary material for: Enhancing precision flood mapping: Pahang’s vulnerability unveiled
Source: PLoS One. 2024 Nov 7;19(11):e0310435. doi: 10.1371/journal.pone.0310435 (PMC11542787; doi:10.1371/journal.pone.0310435)
Supplement: S2 Dataset — (XLSX) [file pone.0310435.s004.xlsx]

## Sheet: Pahang-Frequency
	PAHANG
Flood-Factors	Factor-Class	Frequrncy(%)
Slope (Degree)	0.1 - 6.2	10
	6.3 - 12.8	11.8
	12.9 - 20	9.8
	29.1 - 79.6	68.4
Curvature	(0.6 - 2)	15.4
	(2.1 - 42.6)	84.6
Flow Direction	1.001 - 2	11.6
	2.001 - 8	88.4
Flow Accumulation	0.1 - 1169346.8	59.8
	1169346.9 - 4571082.8	40.2
Distance from river (m)	0.1 - 1	72.2
	1.1 - 1008.9	27.8
Rainfall (mm/year)	2352.7 - 2415.4	13.5
	2415.5 - 2471.3	24.5
	2471.4 - 2533	23.9
	2533.1 - 2591.2	15.1
	2591.3 - 2643.7	23
LULC	Water bodies	0.6
	Trees /Forests	96.6
	Crops/Flooded vegetation /Built Area/ Bare ground/Rangeland	2.8
Geology	C	13.6
	D	32.9
	H20	8.7
	JK	44.7
Elevation	-15.9 - 138.9	3.9
	139 - 371.4	7.1
	371.5 - 707.1	10.4
	707.2 - 1154.7	12.2
	1154.8 - 2179	66.4
